# Supplementary material for: Proteomic Signature of Extracellular Vesicles Associated with Colorectal Cancer
Source: Molecules. 2023 May 22;28(10):4227. doi: 10.3390/molecules28104227 (PMC10222552; doi:10.3390/molecules28104227)
Supplement: Supplementary file 1 [file molecules-28-04227-s001.zip]

Archive with 3 entries (3 files):
- Supplementary materials_v2.pdf
- Table S2.xlsx
- Table_S1.xlsx
