# Supplementary material for: Proteomic Signature of Extracellular Vesicles Associated with Colorectal Cancer
Source: Molecules. 2023 May 22;28(10):4227. doi: 10.3390/molecules28104227 (PMC10222552; doi:10.3390/molecules28104227)
Supplement: Supplementary file 1 [file molecules-28-04227-s001.zip › Table S2.xlsx]

## Sheet: CRC patients
Sample ID	Sex	Race	Predominant exclusion	T	N	M	Stage	CRC diagnosis, year	Comorbidities Treatment	Alcohol consumption	Smoking
CRC1	male	Caucasian	Cancer of the splenic flexure of the colon	3	2a	0	IIIB	2022	Without treatment	Denies	Denies
CRC2	male	Caucasian	Cancer of the splenic flexure of the colon	3	2a	0	IIIB	2022	Without treatment	Denies	Denies
CRC3	male	Caucasian	Cancer of the sigmoid colon	3-4	1	0	IIIC	2022	Without treatment	Denies	Yes
CRC4	male	Caucasian	Cancer of the sigmoid colon	3-4	1	0	IIIC	2022	Without treatment	Denies	Yes
CRC5	female	Caucasian	Cancer of the splenic angle of the colon	3	1	0	III	2022	Taking iron supplement, ascorbic acid 320/60 mg 3 tablets twice a day, hepatoprotectors (Essentiale Forte, Phosphogliv) 1 capsule twice a day/ day for 1 month, antiemetic, probiotics, B vitamins, berlition 300 mg once a day	Denies	Denies
CRC6	female	Caucasian	Cancer of the splenic angle of the colon	3	1	0	III	2022	Taking iron supplement	Denies	Denies
CRC7	male	Caucasian	Cancer of the splenic flexure of the transverse colon	4a	1a	1 (abdomen)	IV	2022	Without treatment	Denies	Denies
CRC8	female	Caucasian	Cancer of the sigmoid colon	3	1	0	III	2016	Timexam	Denies	Denies
CRC9	female	Caucasian	Cancer of the transverse colon	4a	1	0	IIIB	2022	Without treatment	Denies	Denies
CRC10	male	Caucasian	Cancer of the rectosigmoid colon	3	1	1 (liver)	IV	2022	Atenolol-teva 50mg	Denies	Yes
CRC11	male	Caucasian	Adenocarcinoma of the rectum	2	1a	0	IIIA	2022	Warfarin, Egilok, Diovan	Sometimes	Yes

## Sheet: Healthy donors
Clinical case ID (CIDp)	Sex	Age at time of sampling	Race	Disease	Duration disease	Concomitant disease	Treatment	Alcohol consumption	Smoking
HV1	male	45	Caucasian	Secondary hypertension	Over 10 years	No	Without treatment	Denies	Denies
HV2	female	51	Caucasian	Secondary hypertension	Over 10 years	No	Without treatment	Denies	Denies
HV3	female	54	Caucasian	Secondary hypertension	Over 10 years	No	Without treatment	Denies	Denies
HV4	female	54	Caucasian	Secondary hypertension	Over 10 years	No	Without treatment	Denies	Denies
HV5	male	56	Caucasian	Secondary hypertension	Over 10 years	No	Without treatment	Denies	Denies
HV6	female	57	Caucasian	Secondary hypertension	Over 10 years	No	Without treatment	Denies	Denies
HV7	male	59	Caucasian	Secondary hypertension	Over 10 years	No	Without treatment	Denies	Denies
HV8	male	59	Caucasian	Secondary hypertension	Over 10 years	No	Without treatment	Denies	Denies
HV9	male	59	Caucasian	Secondary hypertension	Over 10 years	No	Without treatment	Denies	Denies
HV10	female	59	Caucasian	Secondary hypertension	Over 10 years	No	Without treatment	Denies	Denies
HV11	female	60	Caucasian	Secondary hypertension	Over 10 years	No	Without treatment	Denies	Denies
HV12	female	60	Caucasian	Secondary hypertension	Over 10 years	No	Without treatment	Denies	Denies
HV13	male	63	Caucasian	Secondary hypertension	Over 10 years	No	Without treatment	Denies	Denies
HV14	male	63	Caucasian	Secondary hypertension	Over 10 years	No	Without treatment	Denies	Denies
HV15	female	63	Caucasian	Secondary hypertension	Over 10 years	No	Without treatment	Denies	Denies
HV16	female	65	Caucasian	Secondary hypertension	Over 10 years	No	Without treatment	Denies	Denies
HV17	male	66	Caucasian	Secondary hypertension	Over 10 years	No	Without treatment	Denies	Denies
HV18	female	71	Caucasian	Secondary hypertension	Over 10 years	Angina pectoris	Sorbitols, ACE inhibitors	Denies	Denies
HV19	male	72	Caucasian	Secondary hypertension	Over 10 years	Angina pectoris	Sorbitols, ACE inhibitors	Denies	Denies
HV20	male	74	Caucasian	Secondary hypertension	Over 10 years	Angina pectoris	Sorbitols, ACE inhibitors	Denies	Denies
