# Supplementary material for: Proteomic Signature of Extracellular Vesicles Associated with Colorectal Cancer
Source: Molecules. 2023 May 22;28(10):4227. doi: 10.3390/molecules28104227 (PMC10222552; doi:10.3390/molecules28104227)
Supplement: Supplementary file 1 [file molecules-28-04227-s001.zip › Table_S1.xlsx]

## Sheet: SRM data for media-derived EV
AV-averaged value calculated from 3 technical LC-SRM replicates, fmol/µg; STD - standard deviation calculated from 3 technical LC-SRM replicates, fmol/µg; CV - cofficient of variation calculated from 3 technical LC-SRM replicates,%; EV - extracellular vesicles, WhL - Whole cell lysate
	Peptide Sequence	SVIEQGGIQTVDQLIK	LLDEEEATDNDLR	DSTGHVGFIFK	LDQEVAEVDK	GVIDLDVFLK	NAVHVNLFETPVEAQYVR	NLFETPILAR	QFYDQALQQAVVDDDANNAK	SSFISVLQTSSSSLR	GEEDNSLSVR	VMSEFNNNFR	DVLETFTVK	TPFLLVGTQIDLR	IAQSDYIPTQQDVLR	IEGEGSVLQAK	HVLTLTDQVTR	GTADVTHDLQEMK	TPEELFHPLGADSQV	SAVTTVVNPK	GLAGAVSELLR	GHTPTQPGALNQR	IAHVELADAGQYR	AIFTGYYGK	AVFVDLEPTVIDEIR	STTPDITGYR	SYTITGLQPGTDYK	VLASDAAAFLK	TSEVQDLQDEVQR	ISPVEESEDVSNK	TNVNVFSELSAPR	SIGSAVDQGNESIVAK	YLLLAGAPR	SVLALTHEGR	VELAPLPSWQPVGK	AADAVEDLR	DAGTIAGLNVLR
Sample name	Protein Name	sp|Q8WUM4|PDC6I_HUMAN	sp|Q8WUM4|PDC6I_HUMAN	sp|O00560|SDCB1_HUMAN	sp|Q99816|TS101_HUMAN	sp|Q99816|TS101_HUMAN	sp|Q08431|MFGM_HUMAN	sp|Q08431|MFGM_HUMAN	sp|P60033|CD81_HUMAN	sp|P27701|CD82_HUMAN	sp|P27701|CD82_HUMAN	sp|P08962|CD63_HUMAN	sp|P21926|CD9_HUMAN	sp|P60953|CDC42_HUMAN	sp|P04899|GNAI2_HUMAN	sp|Q14764|MVP_HUMAN	sp|P05106|ITB3_HUMAN	sp|P11166|GTR1_HUMAN	sp|P11166|GTR1_HUMAN	sp|P05556|ITB1_HUMAN	sp|Q9Y490|TLN1_HUMAN	sp|P98160|PGBM_HUMAN	sp|P98160|PGBM_HUMAN	sp|P09543|CN37_HUMAN	sp|P68366|TBA4A_HUMAN	sp|P02751|FINC_HUMAN	sp|P02751|FINC_HUMAN	sp|P42566|EPS15_HUMAN	sp|P42566|EPS15_HUMAN	sp|P31431|SDC4_HUMAN	sp|Q8NFJ5|RAI3_HUMAN	sp|Q9H0H5|RGAP1_HUMAN	sp|P26006|ITA3_HUMAN	sp|Q9P2B2|FPRP_HUMAN	sp|P05362|ICAM1_HUMAN	sp|Q9UNF0|PACN2_HUMAN	sp|P11142|HSP7C_HUMAN
Caco2_EV_1	AV_Caco2_EV_r1						1.764	1.78133				0.722		0.650667		0.182667				0.212	0.205333	0.446667	0.392		1.07467	6.71333	6.56667				1.148						1.344
Caco2_EV_1	STD_Caco2_EV_r1						0.290985	0.0220303				0.0480833		0.0771838		0.0283784				0.0565685	0.0161658	0.0528141	0.0282843		0.0400666	0.474743	0.26401				0.02						0.17011
Caco2_EV_1	CV, %_Caco2_EV_r1						16.4957	1.23673				6.65973		11.8623		15.5356				26.6833	7.87296	11.8241	7.21538		3.72828	7.07165	4.02046				1.74216						12.657
Caco2_EV_2	AV_Caco2_EV_r2			0.458667		0.0506667	1.26133	1.03067				0.546667	0.028	0.493333		0.0653333		0.9		0.09	0.104	0.288	0.332	0.0346667	1.124	3.02133	3.484				0.854667				0.054		1.00707
Caco2_EV_2	STD_Caco2_EV_r2			0.071143		0.0061101	0.0907157	0.0358515				0.0257164	0	0.0761402		0.022745		0.0622254		0.00282843	0.004	0.0555698	0.0565685	0.0046188	0.031241	0.238003	0.18256				0.00832666				0.00282843		0.0428623
Caco2_EV_2	CV, %_Caco2_EV_r2			15.5108		12.0594	7.19205	3.47848				4.70422	0	15.4338		34.8137		6.91393		3.1427	3.84615	19.2951	17.0387	13.3235	2.77945	7.87741	5.23994				0.974259				5.23783		4.25615
Caco2_EV_3	AV_Caco2_EV_r3					0.03	1.244	1.312				0.674		0.726				0.674		0.162	0.164	0.266	0.382	0.06	0.776	3.874	3.81				0.926				0.052		1.0626
Caco2_EV_3	STD_Caco2_EV_r3					0.00848528	0.152735	0.0848528				0.0141421		0.0933381				0.246073		0.00848528	0.0113137	0.0480833	0.0254558	0	0.0169706	0.511945	0.14425				0.00282843				0.0169706		0.0574171
Caco2_EV_3	CV, %_Caco2_EV_r3					28.2843	12.2777	6.46744				2.09824		12.8565				36.5094		5.23783	6.8986	18.0764	6.66383	0	2.18693	13.2149	3.78608				0.305446				32.6357		5.40345
HT29_EV_1	AV_HT29_EV_r1	0.574667	0.437333	2.52533		0.124	0.232	0.233333		1.75	1.32067	0.672	0.395733	1.97333	0.490667	0.134	0.352	2.212		0.490667	0.346667	0.404	0.604	0.184	1.252	2.85467	2.81333	0.02			0.476	0.316	0.402667	0.132		0.05	2.72253
HT29_EV_1	STD_HT29_EV_r1	0.0128582	0.0244404	0.130496		0.012	0.0226274	0.0161658		0.273269	0.0491664	0.0824932	0.0663389	0.0899185	0.120089	0.0311127	0.0366606	0.169328		0.0161658	0.0128582	0.113137	0.012	0.036	0.063498	0.358895	0.179436	0			0.0643739	0.00565685	0.0201329	0.0339411		0.0141421	0.297438
HT29_EV_1	CV, %_HT29_EV_r1	2.23751	5.58851	5.1675		9.67742	9.7532	6.9282		15.6154	3.72285	12.2758	16.7635	4.55668	24.4746	23.2184	10.4149	7.65498		3.29466	3.7091	28.0042	1.98675	19.5652	5.07173	12.5722	6.37806	0			13.5239	1.79014	4.99989	25.713		28.2843	10.925
HT29_EV_2	AV_HT29_EV_r2	0.446667	0.397333	2.14133	0.112	0.181333	0.152	0.174667		1.69867	1.19933	0.686933	0.309867	2.23333	0.409333	0.138	0.312	1.552		0.368	0.16	0.468	0.386667	0.148	1.144	1.80133	1.88533	0.022			0.365333	0.08	0.306667	0.078		0.032	1.86107
HT29_EV_2	STD_HT29_EV_r2	0.0283784	0.0520513	0.0988197	0	0.0166533	0.0226274	0.018037		0.0080829	0.175047	0.0538105	0.0129326	0.040464	0.0660101	0.0254558	0.0620967	0.258859		0.0381576	0.0144222	0.0678823	0.0388501	0.0069282	0.032	0.106908	0.172341	0.00282843			0.0092376	0.00565685	0.0140475	0.0254558		0.0113137	0.0964003
HT29_EV_2	CV, %_HT29_EV_r2	6.35337	13.1001	4.61487	0	9.18382	14.8865	10.3265		0.475838	14.5953	7.83344	4.17362	1.81182	16.1262	18.4463	19.9028	16.6791		10.3689	9.01388	14.5048	10.0474	4.68122	2.7972	5.93494	9.14113	12.8565			2.52854	7.07107	4.58072	32.6357		35.3553	5.17984
HT29_EV_3	AV_HT29_EV_r3	0.756	0.568	3.10933	0.14	0.366667	0.376	0.350667		2.212	1.638	1.01733	0.392	6.684	1.004	0.194	0.426667	4.29067		0.548	0.289333	0.22	0.301333	0.317333	1.24933	1.55467	1.376				0.906667	3.812	0.525333	0.152		0.078	5.0064
HT29_EV_3	STD_HT29_EV_r3	0.0405956	0.0693974	0.18253	0.0174356	0.00832666	0.034176	0.0220303		0.218687	0.114595	0.104216	0.0497739	0.307584	0.0432666	0.0537401	0.0257164	0.822993		0.02498	0.011547	0.0113137	0.0333067	0.0310698	0.0522047	0.185745	0.0589237				0.0197315	0.101823	0.0601775	0.00565685		0.00282843	0.189657
HT29_EV_3	CV, %_HT29_EV_r3	5.36978	12.2179	5.8704	12.454	2.27091	9.08937	6.2824		9.88639	6.99603	10.2441	12.6974	4.6018	4.30942	27.7011	6.02728	19.181		4.55839	3.9909	5.14259	11.0531	9.79091	4.17861	11.9476	4.28224				2.17627	2.67113	11.4551	3.72161		3.62619	3.7883
HCT116_EV_1	AV_HCT116_r1		0.022			0.0853333		0.022						0.742667	0.3	0.094	0.876			0.068	0.228		0.0533333	0.125333	0.472	2.61067	2.71333	0.016									0.728
HCT116_EV_1	STD_HCT116_r1		0.00282843			0.0161658		0.00282843						0.0449592	0.0169706	0.0141421	0.088			0.004	0.016		0.0046188	0.00832666	0.0381576	0.120089	0.133227	0.00565685									0.0112
HCT116_EV_1	CV, %_HCT116_r1		12.8565			18.9443		12.8565						6.05376	5.65685	15.0448	10.0457			5.88235	7.01754		8.66025	6.64361	8.08423	4.59993	4.91007	35.3553									1.53846
HCT116_EV_2	AV_HCT116_r2					0.044								0.432	0.126		0.594667			0.0293333	0.124			0.042	0.226667	1.69467	1.61733										0.225867
HCT116_EV_2	STD_HCT116_r2					0.008								0.052915	0.0254558		0.0601775			0.0046188	0.008			0.00282843	0.0046188	0.186433	0.0362951										0.0228047
HCT116_EV_2	CV, %_HCT116_r2					18.1818								12.2488	20.2031		10.1195			15.7459	6.45161			6.73435	2.03771	11.0012	2.24413										10.0965
HCT116_EV_3	AV_HCT116_r3					0.024								0.312	0.152		0.394			0.03	0.084				0.149333	1.65333	1.83867										0.1736
HCT116_EV_3	STD_HCT116_r3					0.00565685								0.0174356	0.00565685		0.0876812			0.00282843	0.004				0.0092376	0.0718146	0.155195										0.0074081
HCT116_EV_3	CV, %_HCT116_r3					23.5702								5.58833	3.72161		22.2541			9.42809	4.7619				6.1859	4.34362	8.4406										4.26734
Caco2_WhL_1	AV_Caco2_WhL_r1	2.448	2.33333			0.184	1.196	0.513333	9.50667			10.1267	0.686933	10.7107	1.28933	0.814667		18.3987		3.75867	0.938667			0.597333	0.181333	2.00267	1.672	0.365333	0.99		3.984	0.858667			0.441333	1.584	145.704
Caco2_WhL_1	STD_Caco2_WhL_r1	0.11114	0.0725902			0.0226274	0.113137	0.081617	0.780055			0.59419	0.13362	0.584894	0.188736	0.12115		1.6876		0.28589	0.0446019			0.0503322	0.011547	0.271716	0.0288444	0.0531162	0.0650538		0.22814	0.118006			0.0220303	0.0914768	1.96464
Caco2_WhL_1	CV, %_Caco2_WhL_r1	4.54001	3.11101			12.2975	9.45962	15.8994	8.20534			5.86757	19.4517	5.46086	14.6383	14.8711		9.17242		7.60617	4.75163			8.42615	6.36783	13.5677	1.72514	14.5391	6.57109		5.72641	13.7429			4.99176	5.77505	1.34838
Caco2_WhL_2	AV_Caco2_WhL_r2	1.748	1.616			0.341333	1.152	0.4	10.3187			6.55573	0.513333	22.008	1.13067	0.492		8.70667		2.42667	0.748			0.826667	0.306667	1.58667	1.52267	0.412	0.87		2.38533	0.572			0.386667	1.12	102.206
Caco2_WhL_2	STD_Caco2_WhL_r2	0.0510686	0.10143			0.0201329	0.0735391	0.004	0.718045			0.268236	0.106449	0.815598	0.0522047	0.0491528		1.14222		0.138005	0.021166			0.0580115	0.0161658	0.111164	0.0664931	0.0628649	0.0650538		0.0947699	0.087178			0.0585605	0.048	1.34753
Caco2_WhL_2	CV, %_Caco2_WhL_r2	2.92154	6.2766			5.89831	6.3836	1	6.9587			4.09162	20.7368	3.70592	4.61716	9.99041		13.119		5.68701	2.82968			7.01752	5.27146	7.00611	4.36689	15.2585	7.47745		3.97303	15.2409			15.145	4.28571	1.31845
Caco2_WhL_3	AV_Caco2_WhL_r3	1.49867	1.35467	0.793333	0.244	0.277333	0.778667	0.326667	7.26133			4.44453	0.384533	18.0427	1.00533	0.294667		6.6		2.076	0.798667			0.784	0.305333	1.50133	1.54	0.406667	0.674	0.15	2.01867	0.54			0.324	0.964	73.8528
Caco2_WhL_3	STD_Caco2_WhL_r3	0.133287	0.060575	0.0915933	0.0282843	0.0161658	0.081715	0.0283784	0.390309			0.0896583	0.0233147	0.555616	0.0567568	0.0122202		0.309942		0.114333	0.033546			0.0183303	0.0266333	0.0280951	0.042332	0.0140475	0.0650538	0.0141421	0.0823974	0.0591946			0.0288444	0.0554256	2.7172
Caco2_WhL_3	CV, %_Caco2_WhL_r3	8.89368	4.47158	11.5454	11.5919	5.82902	10.4942	8.68726	5.37517			2.01727	6.0631	3.07946	5.64557	4.14713		4.69609		5.50736	4.20025			2.33805	8.7227	1.87134	2.74883	3.45431	9.6519	9.42809	4.08177	10.962			8.9026	5.74955	3.67921
HT29_WhL_1	AV_HT29_WhL_r1	1.12	0.94	2.584	0.485333	0.05					1.512	11.8011	0.584267	6.812	2.06			6.51333		1.48933	0.42			0.404	0.441333	0.150667	0.188	0.246667			5.96667	0.372	0.581333			0.408	53.1001
HT29_WhL_1	STD_HT29_WhL_r1	0.0884534	0.0763151	0.238931	0.0877572	0.0141421					0.014	0.199594	0.0614301	0.537505	0.16857			0.9933		0.0100664	0.036			0.0620967	0.0567568	0.0220303	0.107555	0.0151438			0.0744401	0.036	0.0380175			0.052	0.761792
HT29_WhL_1	CV, %_HT29_WhL_r1	7.89762	8.11863	9.24655	18.0818	28.2843					0.925926	1.69132	10.514	7.89057	8.18303			15.2503		0.675903	8.57143			15.3705	12.8603	14.6219	57.2099	6.13936			1.2476	9.67742	6.53971			12.7451	1.43463
HT29_WhL_2	AV_HT29_WhL_r2	0.665333	0.518667	3.34267		0.16					1.89933	8.17413	0.7896	12.4907	2.33067	0.622667		5.37867		2.19867	0.277333			0.301333	0.696	0.284	0.206667	0.332			6.796	0.390667	0.593333		0.138	0.422667	54.0801
HT29_WhL_2	STD_HT29_WhL_r2	0.0349476	0.0531162	0.294627		0					0.0291433	0.196107	0.0645824	0.301472	0.351143	0.0688573		0.18916		0.130067	0.00832666			0.0220303	1.35974e-16	0.0445421	0.0122202	0.02498			0.295269	0.0266333	0.0266333		0.019799	0.0140475	0.993844
HT29_WhL_2	CV, %_HT29_WhL_r2	5.25264	10.2409	8.81414		0					1.5344	2.39911	8.17912	2.41358	15.0662	11.0585		3.51685		5.91571	3.0024			7.31093	1.95365e-14	15.6838	5.913	7.52409			4.34475	6.8174	4.48876		14.3471	3.32355	1.83772
HT29_WhL_3	AV_HT29_WhL_r3	0.625333	0.485333	2.61333		0.116					2.76733	11.9392	1.2936	14.9493	3.90133	0.264		9.45467		1.7	0.0866667			0.264	0.32	0.18	0.172				7.212	0.530667	0.748		0.146	0.192	30.2848
HT29_WhL_3	STD_HT29_WhL_r3	0.0400666	0.0128582	0.122005		0.0226274					0.0900074	0.091676	0.0484974	0.273944	0.165908	0.0454313		0.100027		0.0628649	0.00832666			0.0222711	0.008	0.0393954	0.028				0.15263	0.112451	0.0069282		0.00282843	0.02498	0.516317
HT29_WhL_3	CV, %_HT29_WhL_r3	6.40724	2.64935	4.66858		19.5064					3.2525	0.767857	3.74903	1.83248	4.25259	17.2088		1.05796		3.69794	9.60769			8.43601	2.5	21.8864	16.2791				2.11634	21.1906	0.92623		1.93728	13.0104	1.70487
HCT_WhL_1	AV_HCT116_WhL_r1	3.984	3.35867			0.812						4.1104	0.698133	37.9787	2.556	1.41333		3.112		3.10667	2.13467			0.602667	1.476	0.389333	0.38	0.466	0.761333		1.19333	0.734667	0.8			1.12	206.279
HCT_WhL_1	STD_HCT116_WhL_r1	0.122572	0.106308			0.0893532						0.1344	0.0171083	2.31776	0.246024	0.0743326		0.252381		0.196381	0.0323316			0.0862863	0.10583	0.0743326	0.0510686	0.0480833	0.0877572		0.0607069	0.0241109	0.0301993			0.072111	0.487546
HCT_WhL_1	CV, %_HCT116_WhL_r1	3.07662	3.16518			11.0041						3.26975	2.45058	6.10279	9.62537	5.25938		8.10992		6.32126	1.5146			14.3174	7.17006	19.0923	13.4391	10.3183	11.5268		5.08717	3.28188	3.77492			6.43848	0.236353
HCT_WhL_2	AV_HCT116_WhL_r2	3.97733	3.24	1.56267	0.385333	0.769333					0.928667	7.4816	0.662667	38.9053	3.09467	1.37333		6.35867		2.808	2.24267			0.476	1.57733	0.438667	0.318667	0.37	0.902		3.612	0.649333	1.036			1.17333	175.442
HCT_WhL_2	STD_HCT116_WhL_r2	0.168016	0.120466	0.15207	0.0310698	0.110297					0.0427707	0.117333	0.137666	0.975724	0.367398	0.124536		0.694208		0.136176	0.0220303			0	0.0921159	0.0344867	0.0122202	0.059397	0.0933381		0.173943	0.0522047	0.0385746			0.117121	6.78588
HCT_WhL_2	CV, %_HCT116_WhL_r2	4.22433	3.71808	9.73145	8.0631	14.3366					4.6056	1.56829	20.7745	2.50794	11.872	9.06819		10.9175		4.84959	0.982325			0	5.83997	7.86171	3.83479	16.0532	10.3479		4.81568	8.03974	3.72342			9.98191	3.86787
HCT_WhL_3	AV_HCT116_WhL_r3	5.356	2.07733		0.273333	0.209333			6.72533			2.6096	0.490933	8.45333	1.56533	1.096		2.08667		2.24267	1.41733			0.516	0.969333	0.305333	0.286667				0.692	0.6	0.636	0.168		0.853333	123.559
HCT_WhL_3	STD_HCT116_WhL_r3	0.179911	0.134601		0.0300222	0.0266333			1.16196			0.0392	0.0520328	0.356793	0.0294845	0.0615792		0.0468757		0.0620108	0.0128582			0.00565685	0.0266333	0.0122202	0.0197315				0.0405956	0.0417612	0.021166	0.0288444		0.0503322	0.445159
HCT_WhL_3	CV, %_HCT116_WhL_r3	3.35906	6.47949		10.9837	12.7229			17.2773			1.50215	10.5988	4.22074	1.88359	5.61854		2.24644		2.76505	0.907211			1.09629	2.74759	4.00225	6.88309				5.86641	6.9602	3.32799	17.1693		5.89831	0.360279

## Sheet: SRM data for HPL-derived EV
AV-averaged value calculated from 3 technical LC-SRM replicates. fmol/µg; STD - standard deviation calculated from 3 technical LC-SRM replicates. fmol/µg;CV - cofficient of variation calculated from 3 technical LC-SRM replicates.%; 11 patients with colorectal cancer(CRC). and 20 healthy volunteers(H)
	Peptide Sequence	GVIDLDVFLK	VMSEFNNNFR	DVLETFTVK	TPFLLVGTQIDLR	IAQSDYIPTQQDVLR	HVLTLTDQVTR	SAVTTVVNPK	GLAGAVSELLR	GHTPTQPGALNQR	IAHVELADAGQYR	AVFVDLEPTVIDEIR	STTPDITGYR	SYTITGLQPGTDYK	AADAVEDLR	DAGTIAGLNVLR
Sample name	Protein Name	sp|Q99816|TS101_HUMAN	sp|P08962|CD63_HUMAN	sp|P21926|CD9_HUMAN	sp|P60953|CDC42_HUMAN	sp|P04899|GNAI2_HUMAN	sp|P05106|ITB3_HUMAN	sp|P05556|ITB1_HUMAN	sp|Q9Y490|TLN1_HUMAN	sp|P98160|PGBM_HUMAN	sp|P98160|PGBM_HUMAN	sp|P68366|TBA4A_HUMAN	sp|P02751|FINC_HUMAN	sp|P02751|FINC_HUMAN	sp|Q9UNF0|PACN2_HUMAN	sp|P11142|HSP7C_HUMAN
H22	AV_H22	0.09	0.27	0.34		0.51	3.62		3.7			2.25	94.81	90.68		1.71
H22	STD_H22	0	0	0.02		0.04	0.44		0.06			0.07	8.44	1.91		0.02
H22	CV_H22	3.15	1.85	6.96		7.59	12.23		1.72			3.07	8.91	2.11		1.44
H1	AV_H1						1.52		1.41			0.63	53.02	51.66		0.66
H1	STD_H1						0.11		0.02			0.04	2.01	2.13		0.03
H1	CV_H1						7.47		1.63			5.73	3.79	4.12		4.5
H7	AV_H7						1.2		0.84			0.36	73.35	80.99		0.5
H7	STD_H7						0.09		0.02			0.02	7.32	4.88		0.03
H7	CV_H7						7.54		1.83			5.56	9.98	6.03		5.52
H11	AV_H11			0.16			1.27		1.24			0.87	92.59	96.39		0.58
H11	STD_H11			0			0.09		0			0.03	8.2	3.92		0.07
H11	CV_H11			1.72			7.42		0			2.89	8.86	4.07		11.32
H12	AV_H12			0.13			0.82		0.83			0.36	53.69	52.15		0.38
H12	STD_H12			0.03			0.1		0.01			0.01	3.46	1.56		0.02
H12	CV_H12			20.83			11.94		1.75			3.46	6.44	3		3.95
H17	AV_H17		0.21	0.4		0.77	4.96		4.1			2.11	103.32	111.39		1.84
H17	STD_H17		0.02	0.03		0.05	0.57		0.04			0.02	6.6	3.44		0.04
H17	CV_H17		8.32	8.04		6.99	11.4		1.06			1.09	6.39	3.09		2.44
H28	AV_H28		0.12	0.17			1.49		1.19			0.72	62.44	57.63		0.62
H28	STD_H28		0.01	0.01			0.26		0.02			0.02	9.97	5.06		0.04
H28	CV_H28		12.3	6.9			17.53		2.08			2.22	15.97	8.79		5.86
H29	AV_H29						0.51		0.39			0.23	45.32	45.37		0.26
H29	STD_H29						0.02		0.01			0.01	1.19	1.43		0.01
H29	CV_H29						4.32		1.94			3.37	2.62	3.16		3.78
H52	AV_H52	0.12	0.33	0.39	3.26	0.54	4.44	0.32	4.71			1.92	92.44	97.52	0.09	1.68
H52	STD_H52	0.01	0.03	0.02	0.17	0.02	0.19	0.02	0.05			0.02	0.72	3.66	0.01	0.05
H52	CV_H52	6.45	8.14	5.04	5.37	4.24	4.33	7.42	0.96			0.79	0.78	3.76	16.34	3.03
H56	AV_H56	0.13	0.19	0.3	2.33		2.66	0.24	3.28			2.33	88.91	89.95		1.2
H56	STD_H56	0.02	0.04	0.03	0.23		0.06	0.01	0.08			0.06	3.47	0.9		0.04
H56	CV_H56	16	19.87	11.62	9.9		2.24	4.4	2.44			2.58	3.9	1		3.1
H57	AV_H57		0.21	0.23			2.82	0.18	3.07			2.25	112.49	115.27	0.05	1.09
H57	STD_H57		0.05	0.02			0.21	0.02	0.05			0.04	2.86	1.34	0	0.02
H57	CV_H57		22.3	10.51			7.35	12.64	1.6			1.89	2.55	1.16	0	1.78
H60	AV_H60		0.17	0.26		0.34	2.04	0.15	2.19			1.21	59.34	62.65		0.75
H60	STD_H60		0.05	0.02		0.07	0.09	0.01	0.05			0.02	0.91	1.87		0.07
H60	CV_H60		26.8	7.93		20.19	4.4	9.12	2.34			1.67	1.53	2.99		9.68
H43	AV_H43			0.15			1.6	0.1	2.14			1.16	86.35	81.03		0.66
H43	STD_H43			0.03			0.11	0.01	0.03			0.03	3.31	1.83		0.03
H43	CV_H43			16.27			6.98	5	1.28			2.37	3.84	2.26		4.5
H48	AV_H48			0.11			0.73		0.73			0.51	89.37	93.6		0.37
H48	STD_H48			0.02			0.1		0			0.01	1.26	1.64		0.02
H48	CV_H48			15.79			13.9		0.39			2.27	1.41	1.75		5.04
H31	AV_H31		0.11	0.13			1.23		1.38	0.05	0.08	0.56	84.04	88.91		0.54
H31	STD_H31		0.03	0.04			0.04		0.03	0.01	0.01	0.01	2.08	0.72		0.02
H31	CV_H31		28.28	30.55			3.1		1.89	17.32	9.75	2.38	2.48	0.81		4.22
H32	AV_H32						0.47		0.51			0.3	77.09	83.01		0.28
H32	STD_H32						0.06		0.02			0.01	1.49	2.27		0.04
H32	CV_H32						13.83		3.17			2.53	1.93	2.73		12.66
H42	AV_H42		0.11	0.2			1.61	0.12	1.74			0.81	55.82	58.52		0.64
H42	STD_H42		0.02	0.04			0.06	0.01	0.05			0.01	1.56	1.42		0.03
H42	CV_H42		18.64	18.9			3.62	6.15	2.88			0.94	2.8	2.43		5.1
H40	AV_H40			0.12			0.76		0.61			0.4	56.73	58.27		0.29
H40	STD_H40			0.03			0.01		0.01			0.01	0.8	0.93		0.03
H40	CV_H40			20.71			1.65		1.7			1.9	1.41	1.59		11.91
H26	AV_H26		0.33	0.47			3.61		3.21			2.32	137.38	138.76		1.39
H26	STD_H26		0.02	0.06			0.09		0.08			0.11	2.63	1.73		0.05
H26	CV_H26		6.53	11.92			2.38		2.57			4.65	1.91	1.25		3.47
H27	AV_H27			0.43			2.31	0.2	2.41			1.37	94.79	95.79		2.95
H27	STD_H27			0.02			0.16	0.03	0.04			0.04	1.57	2.21		0.16
H27	CV_H27			5.7			6.88	15.53	1.81			3.1	1.66	2.3		5.5
C1	AV_C1						0.18		0.12			0.06	36.58	37.58		0.15
C1	STD_C1						0.03		0			0.01	0.23	1.46		0.02
C1	CV_C1						16.58		2.34			22.21	0.62	3.87		12.12
C5	AV_C5						0.94		0.8			0.33	101.03	103.88		0.46
C5	STD_C5						0.03		0.05			0.04	1.03	4.9		0.03
C5	CV_C5						3.53		6.43			10.77	1.02	4.71		6.58
C6	AV_C6			0.09			0.61		0.56	0.07		0.23	144.29	144.37		0.35
C6	STD_C6			0.01			0.04		0.02	0.01		0.03	3.38	5.69		0.01
C6	CV_C6			9.26			7.11		3.12	21.65		11.76	2.34	3.94		2
C8	AV_C8								0.04	0.1	0.07		41.41	40.98
C8	STD_C8								0.01	0.02	0.01		1.24	0.98
C8	CV_C8								14.29	15.8	18.87		2.99	2.4
C9	AV_C9	0.04	0.13	0.14		0.26	1.83	0.12	1.56	0.04	0.05	0.62	60.97	59.33	0.05	0.81
C9	STD_C9	0.01	0.03	0.01		0.03	0.13	0.02	0.01	0	0.01	0.02	1.72	2.26	0	0.08
C9	CV_C9	19.92	24.71	10.29		10.92	7.29	18.53	0.67	8.32	10.83	3.7	2.83	3.81	6.19	9.64
C11	AV_C11			0.11			0.88		0.64	0.07		0.21	83.74	94.64		0.46
C11	STD_C11			0.02			0.02		0.02	0.01		0.02	1.23	1.75		0.02
C11	CV_C11			14.2			2.57		2.5	12.37		7.78	1.47	1.85		5.27
C2	AV_C2								0.04	0.09			65.91	69.86
C2	STD_C2								0.01	0.01			2.32	1.69
C2	CV_C2								19.92	5.56			3.52	2.42
C3	AV_C3						0.48		0.53	0.06		0.21	54.15	56.1		0.27
C3	STD_C3						0.02		0.03	0.01		0	0.25	0.63		0.02
C3	CV_C3						3.76		4.78	24.05		1.4	0.46	1.12		8.81
C4	AV_C4									0.09	0.06		89.58	85.08
C4	STD_C4									0.01	0.01		2.98	1.94
C4	CV_C4									13.07	20.4		3.32	2.28
C7	AV_C7			0.07			0.52		0.5	0.1	0.06	0.14	82.4	81.45		0.26
C7	STD_C7			0.01			0.03		0.01	0.02	0.01	0	1.36	1.09		0.01
C7	CV_C7			17.4			6.31		2.3	19.58	9.09	2.04	1.65	1.34		5.24
C10	AV_C10						0.15		0.05	0.05	0.05		51.28	50.43
C10	STD_C10						0.01		0	0.01	0		1.22	0.9
C10	CV_C10						9.75		5.97	14.14	6.19		2.37	1.78

## Sheet: SRM Table
Compound	Retention Time (min)	RT Window (min)	Polarity	Precursor (m/z)	Product (m/z)	Collision Energy (V)
TDSTTSNYEQDQK(+2)	7	14	Positive	758.823	518.257	28.1
TDSTTSNYEQDQK(+2)	7	14	Positive	758.823	647.299	28.1
TDSTTSNYEQDQK(+2)	7	14	Positive	758.823	810.363	28.1
TDSTTSNYEQDQK(+2)	7	14	Positive	758.823	1011.44	28.1
TDSTTSNYEQDQK(+2)	7	14	Positive	758.823	1112.49	28.1
TDSTTSNYEQDQK (heavy)(+2)	7	14	Positive	762.83	526.271	28.1
TDSTTSNYEQDQK (heavy)(+2)	7	14	Positive	762.83	655.314	28.1
TDSTTSNYEQDQK (heavy)(+2)	7	14	Positive	762.83	818.377	28.1
TDSTTSNYEQDQK (heavy)(+2)	7	14	Positive	762.83	1019.45	28.1
TDSTTSNYEQDQK (heavy)(+2)	7	14	Positive	762.83	1120.5	28.1
GHTPTQPGALNQR(+3)	13.76	3.5	Positive	459.572	417.22	15.1
GHTPTQPGALNQR(+3)	13.76	3.5	Positive	459.572	530.305	15.1
GHTPTQPGALNQR(+3)	13.76	3.5	Positive	459.572	658.363	15.1
GHTPTQPGALNQR(+3)	13.76	3.5	Positive	459.572	755.416	15.1
GHTPTQPGALNQR (heavy)(+3)	13.76	3.5	Positive	462.908	427.229	15.1
GHTPTQPGALNQR (heavy)(+3)	13.76	3.5	Positive	462.908	540.313	15.1
GHTPTQPGALNQR (heavy)(+3)	13.76	3.5	Positive	462.908	668.371	15.1
GHTPTQPGALNQR (heavy)(+3)	13.76	3.5	Positive	462.908	765.424	15.1
GEEDNSLSVR(+2)	15.02	3.5	Positive	553.259	561.335	21.1
GEEDNSLSVR(+2)	15.02	3.5	Positive	553.259	790.405	21.1
GEEDNSLSVR(+2)	15.02	3.5	Positive	553.259	919.448	21.1
GEEDNSLSVR (heavy)(+2)	15.02	3.5	Positive	558.263	571.344	21.1
GEEDNSLSVR (heavy)(+2)	15.02	3.5	Positive	558.263	800.414	21.1
GEEDNSLSVR (heavy)(+2)	15.02	3.5	Positive	558.263	929.456	21.1
SAVTTVVNPK(+2)	15.81	3.5	Positive	508.292	457.277	19.6
SAVTTVVNPK(+2)	15.81	3.5	Positive	508.292	657.393	19.6
SAVTTVVNPK(+2)	15.81	3.5	Positive	508.292	758.441	19.6
SAVTTVVNPK (heavy)(+2)	15.81	3.5	Positive	512.299	465.291	19.6
SAVTTVVNPK (heavy)(+2)	15.81	3.5	Positive	512.299	665.407	19.6
SAVTTVVNPK (heavy)(+2)	15.81	3.5	Positive	512.299	766.455	19.6
LDQEVAEVDK(+2)	15.95	3.5	Positive	573.287	561.288	21.8
LDQEVAEVDK(+2)	15.95	3.5	Positive	573.287	660.356	21.8
LDQEVAEVDK(+2)	15.95	3.5	Positive	573.287	789.399	21.8
LDQEVAEVDK (heavy)(+2)	15.95	3.5	Positive	577.294	569.302	21.8
LDQEVAEVDK (heavy)(+2)	15.95	3.5	Positive	577.294	668.37	21.8
LDQEVAEVDK (heavy)(+2)	15.95	3.5	Positive	577.294	797.413	21.8
AADAVEDLR(+2)	16.75	3.5	Positive	480.243	532.273	18.6
AADAVEDLR(+2)	16.75	3.5	Positive	480.243	631.341	18.6
AADAVEDLR(+2)	16.75	3.5	Positive	480.243	817.405	18.6
AADAVEDLR (heavy)(+2)	16.75	3.5	Positive	485.247	542.281	18.6
AADAVEDLR (heavy)(+2)	16.75	3.5	Positive	485.247	641.349	18.6
AADAVEDLR (heavy)(+2)	16.75	3.5	Positive	485.247	827.413	18.6
IEGEGSVLQAK(+2)	17.05	3.5	Positive	565.806	459.293	21.5
IEGEGSVLQAK(+2)	17.05	3.5	Positive	565.806	702.414	21.5
IEGEGSVLQAK(+2)	17.05	3.5	Positive	565.806	888.479	21.5
IEGEGSVLQAK (heavy)(+2)	17.05	3.5	Positive	569.813	467.307	21.5
IEGEGSVLQAK (heavy)(+2)	17.05	3.5	Positive	569.813	710.429	21.5
IEGEGSVLQAK (heavy)(+2)	17.05	3.5	Positive	569.813	896.493	21.5
ISPVEESEDVSNK(+2)	17.12	3.5	Positive	716.843	447.256	26.7
ISPVEESEDVSNK(+2)	17.12	3.5	Positive	716.843	778.358	26.7
ISPVEESEDVSNK(+2)	17.12	3.5	Positive	716.843	1036.44	26.7
ISPVEESEDVSNK (heavy)(+2)	17.12	3.5	Positive	720.85	455.27	26.7
ISPVEESEDVSNK (heavy)(+2)	17.12	3.5	Positive	720.85	786.372	26.7
ISPVEESEDVSNK (heavy)(+2)	17.12	3.5	Positive	720.85	1044.46	26.7
AVSVPLGGR(+2)	17.28	3.5	Positive	428.255	499.299	16.9
AVSVPLGGR(+2)	17.28	3.5	Positive	428.255	598.367	16.9
AVSVPLGGR(+2)	17.28	3.5	Positive	428.255	685.399	16.9
AVSVPLGGR (heavy)(+2)	17.28	3.5	Positive	433.26	509.307	16.9
AVSVPLGGR (heavy)(+2)	17.28	3.5	Positive	433.26	608.375	16.9
AVSVPLGGR (heavy)(+2)	17.28	3.5	Positive	433.26	695.407	16.9
SVLALTHEGR(+2)	17.41	3.5	Positive	541.801	599.29	20.7
SVLALTHEGR(+2)	17.41	3.5	Positive	541.801	712.374	20.7
SVLALTHEGR(+2)	17.41	3.5	Positive	541.801	783.411	20.7
SVLALTHEGR (heavy)(+2)	17.41	3.5	Positive	546.805	609.298	20.7
SVLALTHEGR (heavy)(+2)	17.41	3.5	Positive	546.805	722.382	20.7
SVLALTHEGR (heavy)(+2)	17.41	3.5	Positive	546.805	793.419	20.7
STTPDITGYR(+2)	17.79	3.5	Positive	555.774	609.335	21.2
STTPDITGYR(+2)	17.79	3.5	Positive	555.774	724.362	21.2
STTPDITGYR(+2)	17.79	3.5	Positive	555.774	821.415	21.2
STTPDITGYR (heavy)(+2)	17.79	3.5	Positive	560.779	619.344	21.2
STTPDITGYR (heavy)(+2)	17.79	3.5	Positive	560.779	734.371	21.2
STTPDITGYR (heavy)(+2)	17.79	3.5	Positive	560.779	831.423	21.2
HVLTLTDQVTR(+2)	18.6	3.5	Positive	641.859	719.368	24.1
HVLTLTDQVTR(+2)	18.6	3.5	Positive	641.859	832.452	24.1
HVLTLTDQVTR(+2)	18.6	3.5	Positive	641.859	933.5	24.1
HVLTLTDQVTR(+2)	18.6	3.5	Positive	641.859	1046.58	24.1
HVLTLTDQVTR (heavy)(+2)	18.6	3.5	Positive	646.863	729.377	24.1
HVLTLTDQVTR (heavy)(+2)	18.6	3.5	Positive	646.863	842.461	24.1
HVLTLTDQVTR (heavy)(+2)	18.6	3.5	Positive	646.863	943.508	24.1
HVLTLTDQVTR (heavy)(+2)	18.6	3.5	Positive	646.863	1056.59	24.1
SIGSAVDQGNESIVAK(+2)	18.68	3.5	Positive	787.904	817.441	29.1
SIGSAVDQGNESIVAK(+2)	18.68	3.5	Positive	787.904	1060.53	29.1
SIGSAVDQGNESIVAK(+2)	18.68	3.5	Positive	787.904	1159.6	29.1
SIGSAVDQGNESIVAK (heavy)(+2)	18.68	3.5	Positive	791.911	825.456	29.1
SIGSAVDQGNESIVAK (heavy)(+2)	18.68	3.5	Positive	791.911	1068.54	29.1
SIGSAVDQGNESIVAK (heavy)(+2)	18.68	3.5	Positive	791.911	1167.61	29.1
WRPVSIPPR(+2)	18.88	3.5	Positive	554.324	569.341	21.2
WRPVSIPPR(+2)	18.88	3.5	Positive	554.324	668.409	21.2
WRPVSIPPR(+2)	18.88	3.5	Positive	554.324	739.425	21.2
WRPVSIPPR(+2)	18.88	3.5	Positive	554.324	765.462	21.2
WRPVSIPPR (heavy)(+2)	18.88	3.5	Positive	559.328	579.349	21.2
WRPVSIPPR (heavy)(+2)	18.88	3.5	Positive	559.328	678.417	21.2
WRPVSIPPR (heavy)(+2)	18.88	3.5	Positive	559.328	739.425	21.2
WRPVSIPPR (heavy)(+2)	18.88	3.5	Positive	559.328	775.47	21.2
LGVAGQWR(+2)	19.02	3.5	Positive	443.748	546.278	17.4
LGVAGQWR(+2)	19.02	3.5	Positive	443.748	617.315	17.4
LGVAGQWR(+2)	19.02	3.5	Positive	443.748	716.384	17.4
LGVAGQWR(+2)	19.02	3.5	Positive	443.748	773.405	17.4
LGVAGQWR (heavy)(+2)	19.02	3.5	Positive	448.752	556.287	17.4
LGVAGQWR (heavy)(+2)	19.02	3.5	Positive	448.752	627.324	17.4
LGVAGQWR (heavy)(+2)	19.02	3.5	Positive	448.752	726.392	17.4
LGVAGQWR (heavy)(+2)	19.02	3.5	Positive	448.752	783.414	17.4
IAHVELADAGQYR(+3)	19.1	3.5	Positive	481.584	523.262	15.7
IAHVELADAGQYR(+3)	19.1	3.5	Positive	481.584	594.299	15.7
IAHVELADAGQYR(+3)	19.1	3.5	Positive	481.584	709.326	15.7
IAHVELADAGQYR (heavy)(+3)	19.1	3.5	Positive	484.92	533.271	15.7
IAHVELADAGQYR (heavy)(+3)	19.1	3.5	Positive	484.92	604.308	15.7
IAHVELADAGQYR (heavy)(+3)	19.1	3.5	Positive	484.92	719.335	15.7
DLGPPMVAR(+2)	19.12	3.5	Positive	478.255	573.318	18.6
DLGPPMVAR(+2)	19.12	3.5	Positive	478.255	670.37	18.6
DLGPPMVAR(+2)	19.12	3.5	Positive	478.255	727.392	18.6
DLGPPMVAR (heavy)(+2)	19.12	3.5	Positive	483.259	583.326	18.6
DLGPPMVAR (heavy)(+2)	19.12	3.5	Positive	483.259	680.379	18.6
DLGPPMVAR (heavy)(+2)	19.12	3.5	Positive	483.259	737.4	18.6
LLDEEEATDNDLR(+2)	19.21	3.5	Positive	766.857	733.348	28.4
LLDEEEATDNDLR(+2)	19.21	3.5	Positive	766.857	804.385	28.4
LLDEEEATDNDLR(+2)	19.21	3.5	Positive	766.857	933.427	28.4
LLDEEEATDNDLR (heavy)(+2)	19.21	3.5	Positive	771.861	743.356	28.4
LLDEEEATDNDLR (heavy)(+2)	19.21	3.5	Positive	771.861	814.393	28.4
LLDEEEATDNDLR (heavy)(+2)	19.21	3.5	Positive	771.861	943.435	28.4
VM[+15.994915]SEFNNNFR(+2)	19.38	3.5	Positive	637.285	664.316	24
VM[+15.994915]SEFNNNFR(+2)	19.38	3.5	Positive	637.285	811.385	24
VM[+15.994915]SEFNNNFR(+2)	19.38	3.5	Positive	637.285	1027.46	24
VM[+15.994915]SEFNNNFR (heavy)(+2)	19.38	3.5	Positive	642.289	674.324	24
VM[+15.994915]SEFNNNFR (heavy)(+2)	19.38	3.5	Positive	642.289	821.393	24
VM[+15.994915]SEFNNNFR (heavy)(+2)	19.38	3.5	Positive	642.289	1037.47	24
GTADVTHDLQEMK(+2)	19.64	3.5	Positive	722.84	648.339	26.9
GTADVTHDLQEMK(+2)	19.64	3.5	Positive	722.84	763.365	26.9
GTADVTHDLQEMK(+2)	19.64	3.5	Positive	722.84	900.424	26.9
GTADVTHDLQEMK(+2)	19.64	3.5	Positive	722.84	1001.47	26.9
GTADVTHDLQEMK (heavy)(+2)	19.64	3.5	Positive	726.847	656.353	26.9
GTADVTHDLQEMK (heavy)(+2)	19.64	3.5	Positive	726.847	771.38	26.9
GTADVTHDLQEMK (heavy)(+2)	19.64	3.5	Positive	726.847	908.439	26.9
GTADVTHDLQEMK (heavy)(+2)	19.64	3.5	Positive	726.847	1009.49	26.9
TSEVQDLQDEVQR(+2)	19.91	3.5	Positive	773.87	646.315	28.6
TSEVQDLQDEVQR(+2)	19.91	3.5	Positive	773.87	1002.49	28.6
TSEVQDLQDEVQR (heavy)(+2)	19.91	3.5	Positive	778.874	656.324	28.6
TSEVQDLQDEVQR (heavy)(+2)	19.91	3.5	Positive	778.874	1012.49	28.6
VMSEFNNNFR(+2)	19.93	3.5	Positive	629.287	664.316	23.7
VMSEFNNNFR(+2)	19.93	3.5	Positive	629.287	811.385	23.7
VMSEFNNNFR(+2)	19.93	3.5	Positive	629.287	1027.46	23.7
VMSEFNNNFR (heavy)(+2)	19.93	3.5	Positive	634.291	674.324	23.7
VMSEFNNNFR (heavy)(+2)	19.93	3.5	Positive	634.291	821.393	23.7
VMSEFNNNFR (heavy)(+2)	19.93	3.5	Positive	634.291	1037.47	23.7
AIFTGYYGK(+2)	20.51	3.5	Positive	510.263	688.33	19.7
AIFTGYYGK(+2)	20.51	3.5	Positive	510.263	835.398	19.7
AIFTGYYGK (heavy)(+2)	20.51	3.5	Positive	514.27	696.344	19.7
AIFTGYYGK (heavy)(+2)	20.51	3.5	Positive	514.27	843.413	19.7
SYTITGLQPGTDYK(+2)	21.01	3.5	Positive	772.385	680.325	28.5
SYTITGLQPGTDYK(+2)	21.01	3.5	Positive	772.385	978.489	28.5
SYTITGLQPGTDYK(+2)	21.01	3.5	Positive	772.385	1079.54	28.5
SYTITGLQPGTDYK (heavy)(+2)	21.01	3.5	Positive	776.392	688.339	28.5
SYTITGLQPGTDYK (heavy)(+2)	21.01	3.5	Positive	776.392	986.503	28.5
SYTITGLQPGTDYK (heavy)(+2)	21.01	3.5	Positive	776.392	1087.55	28.5
LGFEDGSVLK(+2)	21.57	3.5	Positive	532.784	618.346	20.4
LGFEDGSVLK(+2)	21.57	3.5	Positive	532.784	747.388	20.4
LGFEDGSVLK(+2)	21.57	3.5	Positive	532.784	894.457	20.4
LGFEDGSVLK(+2)	21.57	3.5	Positive	532.784	951.478	20.4
LGFEDGSVLK (heavy)(+2)	21.57	3.5	Positive	536.791	626.36	20.4
LGFEDGSVLK (heavy)(+2)	21.57	3.5	Positive	536.791	755.403	20.4
LGFEDGSVLK (heavy)(+2)	21.57	3.5	Positive	536.791	902.471	20.4
LGFEDGSVLK (heavy)(+2)	21.57	3.5	Positive	536.791	959.492	20.4
IAQSDYIPTQQDVLR(+2)	21.73	3.5	Positive	873.954	956.516	32
IAQSDYIPTQQDVLR(+2)	21.73	3.5	Positive	873.954	1069.6	32
IAQSDYIPTQQDVLR(+2)	21.73	3.5	Positive	873.954	1232.66	32
IAQSDYIPTQQDVLR(+2)	21.73	3.5	Positive	873.954	1434.72	32
IAQSDYIPTQQDVLR (heavy)(+2)	21.73	3.5	Positive	878.958	966.524	32
IAQSDYIPTQQDVLR (heavy)(+2)	21.73	3.5	Positive	878.958	1079.61	32
IAQSDYIPTQQDVLR (heavy)(+2)	21.73	3.5	Positive	878.958	1242.67	32
IAQSDYIPTQQDVLR (heavy)(+2)	21.73	3.5	Positive	878.958	1444.73	32
DSTGHVGFIFK(+2)	21.76	3.5	Positive	604.308	611.355	22.8
DSTGHVGFIFK(+2)	21.76	3.5	Positive	604.308	710.424	22.8
DSTGHVGFIFK(+2)	21.76	3.5	Positive	604.308	847.482	22.8
DSTGHVGFIFK(+2)	21.76	3.5	Positive	604.308	904.504	22.8
DSTGHVGFIFK (heavy)(+2)	21.76	3.5	Positive	608.316	619.369	22.8
DSTGHVGFIFK (heavy)(+2)	21.76	3.5	Positive	608.316	718.438	22.8
DSTGHVGFIFK (heavy)(+2)	21.76	3.5	Positive	608.316	855.497	22.8
DSTGHVGFIFK (heavy)(+2)	21.76	3.5	Positive	608.316	912.518	22.8
YLLLAGAPR(+2)	22.12	3.5	Positive	487.295	471.267	18.9
YLLLAGAPR(+2)	22.12	3.5	Positive	487.295	697.436	18.9
YLLLAGAPR (heavy)(+2)	22.12	3.5	Positive	492.299	481.276	18.9
YLLLAGAPR (heavy)(+2)	22.12	3.5	Positive	492.299	707.444	18.9
NLQEILHGAVR(+2)	22.41	3.5	Positive	625.354	402.246	23.6
NLQEILHGAVR(+2)	22.41	3.5	Positive	625.354	539.305	23.6
NLQEILHGAVR(+2)	22.41	3.5	Positive	625.354	652.389	23.6
NLQEILHGAVR(+2)	22.41	3.5	Positive	625.354	894.516	23.6
NLQEILHGAVR (heavy)(+2)	22.41	3.5	Positive	630.358	412.254	23.6
NLQEILHGAVR (heavy)(+2)	22.41	3.5	Positive	630.358	549.313	23.6
NLQEILHGAVR (heavy)(+2)	22.41	3.5	Positive	630.358	662.397	23.6
NLQEILHGAVR (heavy)(+2)	22.41	3.5	Positive	630.358	904.524	23.6
DVLETFTVK(+2)	22.61	3.5	Positive	526.287	595.345	20.2
DVLETFTVK(+2)	22.61	3.5	Positive	526.287	724.388	20.2
DVLETFTVK(+2)	22.61	3.5	Positive	526.287	837.472	20.2
DVLETFTVK (heavy)(+2)	22.61	3.5	Positive	530.294	603.359	20.2
DVLETFTVK (heavy)(+2)	22.61	3.5	Positive	530.294	732.402	20.2
DVLETFTVK (heavy)(+2)	22.61	3.5	Positive	530.294	845.486	20.2
VLASDAAAFLK(+2)	22.82	3.5	Positive	553.316	620.377	21.1
VLASDAAAFLK(+2)	22.82	3.5	Positive	553.316	822.436	21.1
VLASDAAAFLK(+2)	22.82	3.5	Positive	553.316	893.473	21.1
VLASDAAAFLK (heavy)(+2)	22.82	3.5	Positive	557.323	628.391	21.1
VLASDAAAFLK (heavy)(+2)	22.82	3.5	Positive	557.323	830.45	21.1
VLASDAAAFLK (heavy)(+2)	22.82	3.5	Positive	557.323	901.487	21.1
QFYDQALQQAVVDDDANNAK(+3)	22.84	3.5	Positive	751.685	862.354	23.7
QFYDQALQQAVVDDDANNAK(+3)	22.84	3.5	Positive	751.685	961.422	23.7
QFYDQALQQAVVDDDANNAK(+3)	22.84	3.5	Positive	751.685	1060.49	23.7
QFYDQALQQAVVDDDANNAK (heavy)(+3)	22.84	3.5	Positive	754.356	870.368	23.7
QFYDQALQQAVVDDDANNAK (heavy)(+3)	22.84	3.5	Positive	754.356	969.436	23.7
QFYDQALQQAVVDDDANNAK (heavy)(+3)	22.84	3.5	Positive	754.356	1068.5	23.7
DAGTIAGLNVLR(+2)	23.04	3.5	Positive	600.34	501.314	22.7
DAGTIAGLNVLR(+2)	23.04	3.5	Positive	600.34	614.398	22.7
DAGTIAGLNVLR(+2)	23.04	3.5	Positive	600.34	671.42	22.7
DAGTIAGLNVLR(+2)	23.04	3.5	Positive	600.34	742.457	22.7
DAGTIAGLNVLR(+2)	23.04	3.5	Positive	600.34	855.541	22.7
DAGTIAGLNVLR (heavy)(+2)	23.04	3.5	Positive	605.344	511.323	22.7
DAGTIAGLNVLR (heavy)(+2)	23.04	3.5	Positive	605.344	624.407	22.7
DAGTIAGLNVLR (heavy)(+2)	23.04	3.5	Positive	605.344	681.428	22.7
DAGTIAGLNVLR (heavy)(+2)	23.04	3.5	Positive	605.344	752.465	22.7
DAGTIAGLNVLR (heavy)(+2)	23.04	3.5	Positive	605.344	865.549	22.7
TPEELFHPLGADSQV(+2)	23.52	3.5	Positive	820.401	689.346	30.2
TPEELFHPLGADSQV(+2)	23.52	3.5	Positive	820.401	786.399	30.2
TPEELFHPLGADSQV(+2)	23.52	3.5	Positive	820.401	923.458	30.2
TPEELFHPLGADSQV (heavy)(+2)	23.52	3.5	Positive	823.408	695.36	30.2
TPEELFHPLGADSQV (heavy)(+2)	23.52	3.5	Positive	823.408	792.413	30.2
TPEELFHPLGADSQV (heavy)(+2)	23.52	3.5	Positive	823.408	929.472	30.2
TNVNVFSELSAPR(+2)	24.24	3.5	Positive	717.372	759.4	26.7
TNVNVFSELSAPR(+2)	24.24	3.5	Positive	717.372	906.468	26.7
TNVNVFSELSAPR(+2)	24.24	3.5	Positive	717.372	1119.58	26.7
TNVNVFSELSAPR (heavy)(+2)	24.24	3.5	Positive	722.376	769.408	26.7
TNVNVFSELSAPR (heavy)(+2)	24.24	3.5	Positive	722.376	916.476	26.7
TNVNVFSELSAPR (heavy)(+2)	24.24	3.5	Positive	722.376	1129.59	26.7
NAVHVNLFETPVEAQYVR(+3)	24.5	3.5	Positive	696.028	636.346	22
NAVHVNLFETPVEAQYVR(+3)	24.5	3.5	Positive	696.028	765.389	22
NAVHVNLFETPVEAQYVR(+3)	24.5	3.5	Positive	696.028	961.51	22
NAVHVNLFETPVEAQYVR (heavy)(+3)	24.5	3.5	Positive	699.364	646.355	22
NAVHVNLFETPVEAQYVR (heavy)(+3)	24.5	3.5	Positive	699.364	775.397	22
NAVHVNLFETPVEAQYVR (heavy)(+3)	24.5	3.5	Positive	699.364	971.518	22
VELAPLPSWQPVGK(+2)	24.71	3.5	Positive	760.927	898.478	28.2
VELAPLPSWQPVGK(+2)	24.71	3.5	Positive	760.927	1108.61	28.2
VELAPLPSWQPVGK(+2)	24.71	3.5	Positive	760.927	1179.65	28.2
VELAPLPSWQPVGK (heavy)(+2)	24.71	3.5	Positive	764.934	906.492	28.2
VELAPLPSWQPVGK (heavy)(+2)	24.71	3.5	Positive	764.934	1116.63	28.2
VELAPLPSWQPVGK (heavy)(+2)	24.71	3.5	Positive	764.934	1187.67	28.2
SVIEQGGIQTVDQLIK(+2)	24.87	3.5	Positive	864.48	616.366	31.7
SVIEQGGIQTVDQLIK(+2)	24.87	3.5	Positive	864.48	816.483	31.7
SVIEQGGIQTVDQLIK(+2)	24.87	3.5	Positive	864.48	944.541	31.7
SVIEQGGIQTVDQLIK(+2)	24.87	3.5	Positive	864.48	1171.67	31.7
SVIEQGGIQTVDQLIK (heavy)(+2)	24.87	3.5	Positive	868.487	624.381	31.7
SVIEQGGIQTVDQLIK (heavy)(+2)	24.87	3.5	Positive	868.487	824.497	31.7
SVIEQGGIQTVDQLIK (heavy)(+2)	24.87	3.5	Positive	868.487	952.555	31.7
SVIEQGGIQTVDQLIK (heavy)(+2)	24.87	3.5	Positive	868.487	1179.68	31.7
NLFETPILAR(+2)	24.88	3.5	Positive	587.334	799.467	22.3
NLFETPILAR(+2)	24.88	3.5	Positive	587.334	946.536	22.3
NLFETPILAR (heavy)(+2)	24.88	3.5	Positive	592.339	809.475	22.3
NLFETPILAR (heavy)(+2)	24.88	3.5	Positive	592.339	956.544	22.3
Q[-17.026549]FYDQALQQAVVDDDANNAK(+3)	24.91	3.5	Positive	746.009	862.354	23.5
Q[-17.026549]FYDQALQQAVVDDDANNAK(+3)	24.91	3.5	Positive	746.009	961.422	23.5
Q[-17.026549]FYDQALQQAVVDDDANNAK(+3)	24.91	3.5	Positive	746.009	1060.49	23.5
Q[-17.026549]FYDQALQQAVVDDDANNAK (heavy)(+3)	24.91	3.5	Positive	748.681	870.368	23.5
Q[-17.026549]FYDQALQQAVVDDDANNAK (heavy)(+3)	24.91	3.5	Positive	748.681	969.436	23.5
Q[-17.026549]FYDQALQQAVVDDDANNAK (heavy)(+3)	24.91	3.5	Positive	748.681	1068.5	23.5
SSFISVLQTSSSSLR(+2)	25.6	3.5	Positive	799.922	737.379	29.5
SSFISVLQTSSSSLR(+2)	25.6	3.5	Positive	799.922	865.437	29.5
SSFISVLQTSSSSLR(+2)	25.6	3.5	Positive	799.922	978.521	29.5
SSFISVLQTSSSSLR (heavy)(+2)	25.6	3.5	Positive	804.926	747.387	29.5
SSFISVLQTSSSSLR (heavy)(+2)	25.6	3.5	Positive	804.926	875.446	29.5
SSFISVLQTSSSSLR (heavy)(+2)	25.6	3.5	Positive	804.926	988.53	29.5
GLAGAVSELLR(+2)	25.82	3.5	Positive	543.319	617.362	20.8
GLAGAVSELLR(+2)	25.82	3.5	Positive	543.319	716.43	20.8
GLAGAVSELLR(+2)	25.82	3.5	Positive	543.319	844.489	20.8
GLAGAVSELLR (heavy)(+2)	25.82	3.5	Positive	548.323	627.37	20.8
GLAGAVSELLR (heavy)(+2)	25.82	3.5	Positive	548.323	726.438	20.8
GLAGAVSELLR (heavy)(+2)	25.82	3.5	Positive	548.323	854.497	20.8
LTQLGTFEDHFLSLQR(+3)	26.6	3.5	Positive	635.667	456.282	20.3
LTQLGTFEDHFLSLQR(+3)	26.6	3.5	Positive	635.667	503.294	20.3
LTQLGTFEDHFLSLQR(+3)	26.6	3.5	Positive	635.667	513.303	20.3
LTQLGTFEDHFLSLQR(+3)	26.6	3.5	Positive	635.667	616.378	20.3
LTQLGTFEDHFLSLQR(+3)	26.6	3.5	Positive	635.667	845.931	20.3
LTQLGTFEDHFLSLQR(+3)	26.6	3.5	Positive	635.667	896.455	20.3
LTQLGTFEDHFLSLQR (heavy)(+3)	26.6	3.5	Positive	639.003	456.282	20.3
LTQLGTFEDHFLSLQR (heavy)(+3)	26.6	3.5	Positive	639.003	513.302	20.3
LTQLGTFEDHFLSLQR (heavy)(+3)	26.6	3.5	Positive	639.003	513.303	20.3
LTQLGTFEDHFLSLQR (heavy)(+3)	26.6	3.5	Positive	639.003	626.386	20.3
LTQLGTFEDHFLSLQR (heavy)(+3)	26.6	3.5	Positive	639.003	850.935	20.3
LTQLGTFEDHFLSLQR (heavy)(+3)	26.6	3.5	Positive	639.003	901.459	20.3
TPFLLVGTQIDLR(+2)	27.49	3.5	Positive	736.927	802.442	27.3
TPFLLVGTQIDLR(+2)	27.49	3.5	Positive	736.927	901.51	27.3
TPFLLVGTQIDLR(+2)	27.49	3.5	Positive	736.927	1014.59	27.3
TPFLLVGTQIDLR (heavy)(+2)	27.49	3.5	Positive	741.931	812.45	27.3
TPFLLVGTQIDLR (heavy)(+2)	27.49	3.5	Positive	741.931	911.518	27.3
TPFLLVGTQIDLR (heavy)(+2)	27.49	3.5	Positive	741.931	1024.6	27.3
AVFVDLEPTVIDEIR(+2)	27.64	3.5	Positive	858.464	942.525	31.5
AVFVDLEPTVIDEIR(+2)	27.64	3.5	Positive	858.464	1071.57	31.5
AVFVDLEPTVIDEIR(+2)	27.64	3.5	Positive	858.464	1184.65	31.5
AVFVDLEPTVIDEIR(+2)	27.64	3.5	Positive	858.464	1299.68	31.5
AVFVDLEPTVIDEIR (heavy)(+2)	27.64	3.5	Positive	863.468	952.534	31.5
AVFVDLEPTVIDEIR (heavy)(+2)	27.64	3.5	Positive	863.468	1081.58	31.5
AVFVDLEPTVIDEIR (heavy)(+2)	27.64	3.5	Positive	863.468	1194.66	31.5
AVFVDLEPTVIDEIR (heavy)(+2)	27.64	3.5	Positive	863.468	1309.69	31.5
GVIDLDVFLK(+2)	28.31	3.5	Positive	559.826	734.445	21.3
GVIDLDVFLK(+2)	28.31	3.5	Positive	559.826	849.472	21.3
GVIDLDVFLK(+2)	28.31	3.5	Positive	559.826	962.556	21.3
GVIDLDVFLK (heavy)(+2)	28.31	3.5	Positive	563.833	742.459	21.3
GVIDLDVFLK (heavy)(+2)	28.31	3.5	Positive	563.833	857.486	21.3
GVIDLDVFLK (heavy)(+2)	28.31	3.5	Positive	563.833	970.57	21.3

## Sheet: Peptides and proteins
Uniprot ID	Protein name	Peptide Sequence
Q8WUM4	PDC6I	SVIEQGGIQTVDQLIK
Q8WUM4	PDC6I	LLDEEEATDNDLR
O00560	SDCB1	DSTGHVGFIFK
Q99816	TS101	LDQEVAEVDK
Q99816	TS101	GVIDLDVFLK
Q08431	MFGM	NAVHVNLFETPVEAQYVR
Q08431	MFGM	NLFETPILAR
P60033	CD81	QFYDQALQQAVVDDDANNAK
P27701	CD82	SSFISVLQTSSSSLR
P27701	CD82	GEEDNSLSVR
P08962	CD63	VMSEFNNNFR
P21926	CD9	DVLETFTVK
P60953	CDC42	TPFLLVGTQIDLR
P04899	GNAI2	IAQSDYIPTQQDVLR
Q14764	MVP	IEGEGSVLQAK
P05106	ITB3	HVLTLTDQVTR
P11166	GTR1	GTADVTHDLQEMK
P11166	GTR1	TPEELFHPLGADSQV
P05556	ITB1	SAVTTVVNPK
Q9Y490	TLN1	GLAGAVSELLR
P98160	PGBM	GHTPTQPGALNQR
P98160	PGBM	IAHVELADAGQYR
P09543	CN37	AIFTGYYGK
P68366	TBA4A	AVFVDLEPTVIDEIR
P02751	FINC	STTPDITGYR
P02751	FINC	SYTITGLQPGTDYK
P42566	EPS15	VLASDAAAFLK
P42566	EPS15	TSEVQDLQDEVQR
P31431	SDC4	ISPVEESEDVSNK
Q8NFJ5	RAI3	TNVNVFSELSAPR
Q9H0H5	RGAP1	SIGSAVDQGNESIVAK
P26006	ITA3	YLLLAGAPR
Q9P2B2	FPRP	SVLALTHEGR
P05362	ICAM1	VELAPLPSWQPVGK
Q9UNF0	PACN2	AADAVEDLR
P11142	HSP7C	DAGTIAGLNVLR
Q08345	DDR1	DLGPPMVAR
Q08345	DDR1	AVSVPLGGR
P00533	EGFR	LTQLGTFEDHFLSLQR
P00533	EGFR	NLQEILHGAVR
P09936	UCHL1	LGVAGQWR
P09936	UCHL1	LGFEDGSVLK
P02751-2	FINC	TDSTTSNYEQDQK
P02751-2	FINC	WRPVSIPPR
